# Supplementary material for: Purification, Identification, and Properties of a Novel Carotenoid Produced by Arthrobacter sp. QL17 Isolated from Mount Qomolangma
Source: Antioxidants (Basel). 2022 Jul 29;11(8):1493. doi: 10.3390/antiox11081493 (PMC9404904; doi:10.3390/antiox11081493)
Supplement: Supplementary file 1 [file antioxidants-11-01493-s001.zip]

Archive with 1 entries (1 files):
- antioxidants-1827126-supplementary.pdf
